# Supplementary material for: Transcriptome Reveals the Effects of Early Weaning on Lipid Metabolism and Liver Health of Yangtze Sturgeon (Acipenser dabryanus)
Source: Int J Mol Sci. 2022 Sep 17;23(18):10866. doi: 10.3390/ijms231810866 (PMC9504784; doi:10.3390/ijms231810866)
Supplement: Supplementary file 1 [file ijms-23-10866-s001.zip]

Archive with 2 entries (2 files):
- Figure S1-S5.pdf
- Table S1.pdf
